# Supplementary material for: Engaging Older Adults to Guide the Development of Passive Home Health Monitoring to Support Aging in Place
Source: Sensors (Basel). 2025 Dec 5;25(24):7413. doi: 10.3390/s25247413 (PMC12736577; doi:10.3390/s25247413)
Supplement: Supplementary file 1 [file sensors-25-07413-s001.zip]

Archive with 1 entries (1 files):
- sensors-3825337-supplementary.pdf
